# Supplementary material for: Human Salivary Microbiota Diversity According to Ethnicity, Sex, TRPV1 Variants and Sensitivity to Capsaicin
Source: Int J Mol Sci. 2024 Oct 29;25(21):11585. doi: 10.3390/ijms252111585 (PMC11546822; doi:10.3390/ijms252111585)
Supplement: Supplementary file 1 [file ijms-25-11585-s001.zip]

Archive with 10 entries (10 files):
- Figure S1.png
- Table S1.csv
- Table S2.csv
- Table S3.csv
- Table S4.csv
- Table S5.csv
- Table S6.csv
- Table S7.csv
- Table S8.csv
- Table S9.csv
