# Supplementary material for: Human Salivary Microbiota Diversity According to Ethnicity, Sex, TRPV1 Variants and Sensitivity to Capsaicin
Source: Int J Mol Sci. 2024 Oct 29;25(21):11585. doi: 10.3390/ijms252111585 (PMC11546822; doi:10.3390/ijms252111585)
Supplement: Supplementary file 1 [file ijms-25-11585-s001.zip › Table S1.csv]

Taxa	ITA	AFR	M	F	AploA	AploB	HS	LS
Acidobacteria	0	3	1	2	2	1	0	1
Actinobacteria	165	972	389	748	601	371	916	1145
Arterviricota	0	1	1	0	0	1	0	0
Ascomycota	0	2	1	1	1	1	2	6
Bacteroidetes	1109	1486	1246	1349	877	609	1291	2204
Caldiserica	0	1	1	0	0	1	0	0
Candidatus Cloacimonetes	0	0	0	0	0	0	1	0
Candidatus saccharibacteria	42	80	66	56	35	45	66	91
Chlamydiae	1	1	1	1	0	1	0	1
Chlorobi	0	0	0	0	0	0	1	3
Chloroflexi	2	2	2	2	1	1	0	1
Cossaviricota	0	1	0	1	1	0	0	0
Cyanobacteria	2	4	4	2	0	4	1	5
Deinococcus-Thermus	0	1	0	1	1	0	0	0
Euryarcheota	0	3	2	1	2	1	1	1
Fibrobacteres	0	0	0	0	0	0	0	1
Firmicutes	475	1991	965	1501	1320	671	1570	1850
Fusobacteria	108	485	295	298	254	231	160	266
Gemmatimonandetes	0	0	0	0	0	0	0	2
Peploviricota	0	2	2	0	2	0	0	0
Planctomycetes	1	2	1	2	1	1	1	3
Proteobacteria	1006	2174	1396	1784	1155	1019	3579	7205
Spirochaetes	6	93	80	19	29	64	27	46
Synergistetes	0	0	0	0	0	0	0	1
Tenericutes	3	16	12	7	7	9	5	0
Thermotogae	1	0	0	1	0	0	0	2
TM7	9	0	2	7	0	0	7	2
Verrucomicrobia	1	1	0	2	1	0	2	0
Total	2931	7321	4467	5785	4290	3031	7630	12836
