# Supplementary material for: Human Salivary Microbiota Diversity According to Ethnicity, Sex, TRPV1 Variants and Sensitivity to Capsaicin
Source: Int J Mol Sci. 2024 Oct 29;25(21):11585. doi: 10.3390/ijms252111585 (PMC11546822; doi:10.3390/ijms252111585)
Supplement: Supplementary file 1 [file ijms-25-11585-s001.zip › Table S2.csv]

Taxa	ITA	AFR	M	F	AploA	AploB	HS	LS
Abiotrophia	0	10	9	1	8	2	7	14
Acetoanaerobium	0	1	1	0	1	0	0	1
Acholeplasma	0	1	1	0	0	1	0	0
Acidaminococcus	0	0	0	0	0	0	0	1
Acidipropionibacterium	0	1	1	0	0	1	0	0
Acidithiobacillus	1	0	0	1	0	0	1	0
Acidobacterium	0	1	0	1	0	1	0	0
Acidovorax	0	1	0	1	0	1	0	1
Acinetobacter	3	9	8	4	5	4	37	78
Actinobacillus	3	2	3	2	2	0	10	4
Actinomyces	8	72	32	48	36	36	55	96
Actinopolyspora	0	0	0	0	0	0	1	0
Adlercreutzia	0	0	0	0	0	0	0	2
Aequorivita	0	0	0	0	0	0	0	1
Aerococcus	1	1	2	0	0	1	2	0
Aeromonas	2	3	2	3	0	3	1	2
Aerosticca	0	0	0	0	0	0	1	0
Aggregatibacter	28	85	75	38	48	37	46	121
Agromyces	0	1	1	0	0	1	0	1
Akkermansia	1	0	0	1	0	0	1	0
Alcaligenes	0	2	2	0	0	2	0	0
Alcanivorax	0	1	1	0	0	1	1	0
Algibacter	1	0	1	0	0	0	0	0
Algoriphagus	0	1	1	0	1	0	1	0
Alistipes	7	7	5	9	1	6	6	8
Alkalihalobacillus	0	0	0	0	0	0	0	1
Alkaliphilus	0	1	1	0	1	0	0	0
Allochromatium	0	0	0	0	0	0	1	0
Alloprevotella	1	2	1	2	1	1	4	3
Allopseudarcicella	0	0	0	0	0	0	0	1
Altererythrobacter	0	0	0	0	0	0	3	0
Amedibacterium	0	1	0	1	1	0	0	0
Aminipila	0	1	1	0	0	1	1	1
Amycolatopsis	0	0	0	0	0	0	0	1
Anaerobutyricum	1	0	0	1	0	0	0	0
Anaerococcus	1	1	1	1	1	0	0	0
Anaerocolumna	0	1	1	0	0	1	0	0
Anaerostipes	0	0	0	0	0	0	0	2
Ancylobacter	0	1	1	0	0	1	0	0
Aneurinibacillus	1	0	0	1	0	0	0	0
Anoxybacillus	1	0	0	1	0	0	0	0
Anseongella	0	0	0	0	0	0	1	1
Antarcticibacterium	1	0	0	1	0	0	0	0
Apibacter	1	0	0	1	0	0	0	0
Aquaspirillum	0	1	1	0	0	1	0	0
Aquicella	0	0	0	0	0	0	1	0
Aquimarina	0	1	1	0	1	0	1	0
Aquisphaera	0	0	0	0	0	0	1	0
Arachidicoccus	1	0	0	1	0	0	0	0
Arcanobacterium	0	0	0	0	0	0	0	1
Arcobacter	0	1	1	0	1	0	0	5
Arcticibacterium	0	1	1	0	0	1	0	0
Arenibacter	0	0	0	0	0	0	0	1
Arsenophonus	0	0	0	0	0	0	0	1
Arthrobacter	0	2	1	1	1	1	0	2
Atopobium	30	50	47	33	32	18	97	82
Aurantiacibacter	0	0	0	0	0	0	0	1
Aureitalea	0	1	0	1	1	0	0	0
Aureococcus	0	0	0	0	0	0	0	1
Avibacterium	1	0	1	0	0	0	1	0
Azoarcus	0	0	0	0	0	0	0	1
Bacillus	0	768	576	192	320	448	480	448
Bacteroidales	0	3	3	0	0	3	0	0
Bacteroides	22	17	17	22	11	6	26	40
Barnesiella	0	1	1	0	0	1	0	0
Bartonella	1	0	0	1	0	0	1	0
Basfia	0	1	0	1	0	1	0	0
Basilea	0	0	0	0	0	0	1	0
Beijerinckia	0	1	1	0	0	1	0	0
Belliella	1	0	1	0	0	0	0	0
Bergeyella	1	7	7	1	1	6	3	1
Bibersteinia	1	0	0	1	0	0	0	0
Bifidobacterium	0	0	0	0	0	0	2	13
Blastochloris	0	1	0	1	0	1	0	0
Blautia	0	1	1	0	1	0	2	4
Blochmannia	0	0	0	0	0	0	1	0
Bordetella	0	2	2	0	0	2	2	1
Bosea	1	0	0	1	0	0	1	0
Botrytis	0	1	1	0	1	0	1	2
Brachyspira	0	2	2	0	1	1	0	0
Bradyrhizobium	0	2	2	0	0	2	1	1
Brenneria	0	0	0	0	0	0	0	1
Brevibacterium	0	1	0	1	1	0	0	1
Brevundimonas	0	1	1	0	0	1	0	0
Brochothrix	0	1	1	0	0	1	0	0
Buchnera	0	1	0	1	0	1	1	0
Burkholderia	0	3	2	1	1	2	0	1
Burkholderiales	0	0	0	0	0	0	1	1
Buttiauxella	0	0	0	0	0	0	0	1
Butyricimonas	0	0	0	0	0	0	0	1
Butyrivibrio	0	3	1	2	2	1	0	1
Caldanaerobacter	0	0	0	0	0	0	0	1
Caldicellulosiruptor	1	2	2	1	0	2	0	0
Caldisericum	0	1	1	0	0	1	0	0
Caloranaerobacter	0	0	0	0	0	0	1	0
Campylobacter	70	87	75	82	28	59	79	163
Candida	0	0	0	0	0	0	0	2
Candidatus Chlamydiae	1	0	0	1	0	0	0	0
Candidatus Kinetoplastibacterium	0	0	0	0	0	0	1	0
Candidatus Planktophila	0	0	0	0	0	0	0	1
Candidatus Saccharimonas	1	0	1	0	0	0	0	0
Candidatus Accumulibacter	0	0	0	0	0	0	0	1
Candidatus Amoebophilus	0	0	0	0	0	0	0	1
Candidatus aquiluna	0	1	1	0	1	0	0	0
Candidatus Aquiluna	0	0	0	0	0	0	1	0
Candidatus Atelocyanobacterium	0	1	1	0	0	1	0	0
Candidatus Azobacter	0	0	0	0	0	0	0	1
Candidatus Cloacimonas	0	0	0	0	0	0	1	0
Candidatus Hamiltonella	0	0	0	0	0	0	0	1
Candidatus kinetoplastibacterium	0	0	0	0	0	0	0	1
Candidatus Nanosynbacte	0	2	0	2	0	2	0	9
Candidatus nanosynbacter	0	13	13	0	13	0	0	0
Candidatus Nanosynbacter	0	43	43	0	0	43	35	0
Candidatus Nanosynbacterlyticus	0	22	0	22	22	0	6	50
Candidatus Pelagibacter	0	1	0	1	0	1	0	0
Candidatus Pelagibacter ubique	0	0	0	0	0	0	0	1
Candidatus phycorickettsia	0	1	1	0	1	0	0	0
Candidatus Phytoplasma	0	1	1	0	0	1	0	0
Candidatus Planktophila	0	1	1	0	0	1	0	0
Candidatus Promineofilumbreve	0	1	0	1	1	0	0	0
Candidatus Protochlamydia	0	1	1	0	0	1	0	0
Candidatus Rickettsiella	0	0	0	0	0	0	0	1
Candidatus saccharibacteria	9	0	9	0	0	0	23	0
Candidatus Saccharibacteria	4	0	0	4	0	0	0	30
Candidatus Saccharimonas	0	0	0	0	0	0	2	2
Candidatus Solibacter	0	1	1	0	1	0	0	0
Candidatus Syntropho	0	0	0	0	0	0	1	0
Candidatus Syntrophocurvum	0	0	0	0	0	0	1	0
Capnocytophaga	73	150	115	108	61	89	74	131
Carboxydocella	0	0	0	0	0	0	0	1
Cardiobacterium	4	9	7	6	3	6	9	16
Carnobacterium	1	1	2	0	1	0	2	1
Cellulophaga	1	1	1	1	0	1	1	0
Cellulosilyticum	0	0	0	0	0	0	0	1
Cellvibrio	0	0	0	0	0	0	0	1
Chitinophaga	0	0	0	0	0	0	1	0
Chlorobaculum	0	0	0	0	0	0	0	2
Chlorobium	0	0	0	0	0	0	0	1
Chromobacterium	1	1	1	1	1	0	0	1
Chryseobacterium	5	10	11	4	3	7	5	8
Chryseolinea	1	0	1	0	0	0	0	0
Citrobacter	0	1	0	1	1	0	0	3
Citrus endogenous pararetro virus	0	1	1	0	0	1	0	0
Clostridioides	0	2	2	0	1	1	0	3
Clostridium	6	23	15	14	12	11	7	13
Collinsella	0	0	0	0	0	0	1	1
Colwellia	0	0	0	0	0	0	1	1
Comamonas	0	2	2	0	0	2	0	0
Companilactobacillus	0	1	1	0	0	1	0	0
Conchiformibius	0	0	0	0	0	0	1	0
Coprobacter	0	0	0	0	0	0	1	1
Corynebacteriales	0	0	0	0	0	0	0	1
Corynebacterium	2	27	23	6	7	20	17	39
Coxiella	0	0	0	0	0	0	1	0
Crassaminicella	0	0	0	0	0	0	0	1
Cryptobacterium	0	0	0	0	0	0	0	1
Cupriavidus	1	0	0	1	0	0	1	0
Curtobacterium	0	1	0	1	1	0	0	0
Cutibacterium	0	3	2	1	2	1	3	3
Cyclobacterium	0	0	0	0	0	0	0	1
Cytophaga	0	0	0	0	0	0	0	1
Deinococcus	0	1	0	1	1	0	0	0
Delftia	0	0	0	0	0	0	1	1
Dermacoccus	0	1	1	0	0	1	0	0
Desulfitobacterium	1	0	1	0	0	0	0	1
Desulfobacula	0	2	1	1	0	2	0	0
Desulfobulbus	0	0	0	0	0	0	0	4
Desulfolutivibrio	0	1	1	0	0	1	0	0
Desulfomicrobium	0	2	2	0	0	2	0	3
Desulfosarcina	0	1	1	0	1	0	0	0
Desulfosporosinus	1	0	0	1	0	0	0	0
Desulfotomaculum	0	1	0	1	1	0	0	0
Desulfovibrio	0	0	0	0	0	0	0	1
Dialister	0	2	1	1	1	1	2	3
Diaphorobacter	0	1	0	1	1	0	0	0
Dickeya	0	1	1	0	1	0	2	2
Dietzia	0	0	0	0	0	0	0	1
Dinoroseobacter	0	1	0	1	1	0	0	0
Dokdonia	0	0	0	0	0	0	0	1
Dolichospermum	0	1	1	0	0	1	0	0
Draconibacterium	0	1	1	0	0	1	1	1
Duncaniella	2	4	4	2	4	0	0	2
Dyadobacter	0	0	0	0	0	0	0	1
Echinicola	0	0	0	0	0	0	0	1
Edwardsiella	0	1	1	0	1	0	0	0
Eikenella	5	15	14	6	6	9	11	17
Elizabethkingia	0	2	2	0	0	2	2	0
endosymbiont of Pachyrhynchusinfernalis	0	0	0	0	0	0	1	0
Enterobacter	1	0	1	0	0	0	4	1
Enterococcus	2	4	3	3	3	1	0	6
Erwinia	0	1	1	0	1	0	0	0
Erysipelothrix	0	0	0	0	0	0	0	2
Escherichia	13	147	81	79	103	44	1454	3730
Eubacterium	48	3	11	40	2	1	10	18
Exiguobacterium	0	0	0	0	0	0	0	1
Ezakiella	0	0	0	0	0	0	0	2
Faecalibacillus	0	0	0	0	0	0	0	1
Faecalibacterium	0	2	1	1	1	1	0	3
Fervidobacterium	1	0	0	1	0	0	0	0
Fibrobacter	0	0	0	0	0	0	0	1
Filifactor	3	18	12	9	12	6	0	9
Filimonas	1	0	0	1	0	0	0	0
Finegoldia	0	2	2	0	2	0	0	1
Flammeovirga	0	1	1	0	0	1	0	0
Flavisolibacter	0	0	0	0	0	0	0	1
Flavobacterium	2	1	1	2	1	0	0	5
Flavonifractor	1	0	0	1	0	0	0	0
Francisella	0	0	0	0	0	0	0	5
Frankia	0	0	0	0	0	0	1	0
Frigoriglobus	0	1	1	0	0	1	0	0
Furfurilactobacillus	0	0	0	0	0	0	1	0
Fusobacterium	5440	26304	16960	14784	12864	13440	8704	11968
Gardnerella	0	0	0	0	0	0	0	1
Gemella	28	250	114	164	175	75	64	143
Gemmata	0	0	0	0	0	0	0	1
Gemmatimonas	0	0	0	0	0	0	0	1
Gemmatirosa	0	0	0	0	0	0	0	1
Geobacillus	0	0	0	0	0	0	1	1
Georgenia	0	0	0	0	0	0	0	1
Gimesia	0	1	0	1	1	0	0	1
Glaciecola	3	0	3	0	0	0	0	0
Glaesserella	0	3	1	2	2	1	5	1
Gloeobacter	0	0	0	0	0	0	0	1
Gluconobacter	0	0	0	0	0	0	0	1
Glutamicibacter	0	0	0	0	0	0	0	1
Gordonia	0	0	0	0	0	0	1	1
Granulicella	0	0	0	0	0	0	0	1
Granulosicoccus	1	0	1	0	0	0	0	0
Haemophilus	309	740	455	594	449	291	576	1006
Halanaerobium	0	0	0	0	0	0	0	2
Halobacillus	0	0	0	0	0	0	0	1
Halobacteroides	0	1	1	0	0	1	0	0
Halomonas	0	2	2	0	0	2	0	0
Halorubrum	0	1	0	1	1	0	0	1
Halotalea	0	0	0	0	0	0	0	1
Halothermothrix	0	0	0	0	0	0	0	1
Halothiobacillus	0	0	0	0	0	0	1	0
Helicobacter	1	0	0	1	0	0	2	2
Herbaspirillum	0	3	2	1	3	0	0	0
Histophilus	1	3	0	4	2	1	1	0
Human	0	2	2	0	2	0	0	0
Human papilloma virus	0	1	0	1	1	0	0	0
Hungateiclostridium	0	0	0	0	0	0	0	2
Hungatella	0	0	0	0	0	0	1	0
Hydrogenovibrio	0	0	0	0	0	0	0	1
Hymenobacter	16	64	32	48	64	0	40	16
Ilumatobacter	0	0	0	0	0	0	0	1
Immundisolibacter	1	0	0	1	0	0	0	0
Izhakiella	0	0	0	0	0	0	0	1
Janibacter	0	1	1	0	0	1	0	0
Janthinobacterium	0	1	1	0	0	1	1	0
Jeotgalibaca	1	1	1	1	1	0	2	2
Jeotgalibacillus	0	0	0	0	0	0	0	1
Kaistella	0	0	0	0	0	0	0	1
Ketobacter	0	0	0	0	0	0	0	1
Ketogulonicigenium	0	1	1	0	1	0	0	0
Kingella	2	31	21	12	2	29	14	19
Kitasatospora	0	0	0	0	0	0	1	0
Klebsiella	0	2	2	0	2	0	1	1
Kluyveromyces	0	1	0	1	0	1	0	1
Kocuria	0	1	0	1	1	0	1	0
Komagataeibacter	0	2	2	0	0	2	0	0
Kosakonia	1	0	0	1	0	0	0	0
Kroppenstedtia	0	0	0	0	0	0	1	0
Kutzneria	0	0	0	0	0	0	1	0
Labilibaculum	0	1	0	1	1	0	0	0
Labrenzia	1	0	0	1	0	0	0	0
Lachnoanaerobaculum	3	14	10	7	4	10	10	16
Lachnoclostridium	0	1	0	1	0	1	1	1
Lacinutrix	0	1	1	0	0	1	0	0
Lacticaseibacillus	0	1	1	0	0	1	0	0
Lactiplantibacillus	0	1	0	1	0	1	0	0
Lactobacillus	1	4	4	1	2	2	2	6
Lactococcus	0	1	0	1	1	0	2	3
Lacunisphaera	0	0	0	0	0	0	1	0
Laribacter	0	1	0	1	1	0	0	0
Latilactobacillus	0	1	1	0	1	0	0	1
Lautropia	12	102	75	39	23	79	57	107
Legionella	0	3	1	2	0	3	1	0
Leifsonia	0	1	0	1	1	0	0	0
Leisingera	0	0	0	0	0	0	0	1
Lentibacillus	0	0	0	0	0	0	0	1
Lentilactobacillus	0	1	1	0	0	1	0	0
Leptolyngbya	0	0	0	0	0	0	0	1
Leptospira	0	2	2	0	1	1	0	0
Leptotrichia	23	70	29	64	51	19	38	52
Leucobacter	0	1	0	1	1	0	0	0
Leuconostoc	1	3	1	3	2	1	2	2
Liberibacter	0	0	0	0	0	0	0	1
Ligilactobacillus	0	1	1	0	1	0	0	2
Listeria	0	1	1	0	0	1	0	0
Luteibacter	0	1	0	1	1	0	0	0
Luteimicrobium	0	1	1	0	0	1	0	0
Luteimonas	0	0	0	0	0	0	1	0
Lysinibacillus	0	1	1	0	0	1	1	0
Lysobacter	0	2	2	0	1	1	2	0
Mageeibacillus	0	0	0	0	0	0	0	1
Magnetospirillum	0	1	1	0	0	1	0	0
Mammaliicoccus	0	1	1	0	1	0	0	1
Mannheimia	2	3	2	3	1	2	7	2
Maribacter	0	2	2	0	2	0	0	1
Marinobacter	0	1	1	0	0	1	0	0
Marinomonas	0	0	0	0	0	0	0	1
Marivirga	1	1	1	1	1	0	1	0
Massilia	0	0	0	0	0	0	1	1
Massilistercora	0	0	0	0	0	0	1	0
Megasphaera	0	1	0	1	0	1	5	1
Melissococcus	0	1	1	0	1	0	1	0
Mesorhizobium	0	3	2	1	0	3	0	0
Methanobrevibacter	0	1	1	0	0	1	0	0
Methanococcoides	0	1	1	0	1	0	0	0
Methanoculleus	0	0	0	0	0	0	1	0
Methylocystis	0	0	0	0	0	0	0	1
Methylophaga	0	0	0	0	0	0	0	1
Microbulbifer	0	0	0	0	0	0	1	0
Micrococcus	0	0	0	0	0	0	0	1
Microcystis	1	0	1	0	0	0	0	0
Micromonospora	0	0	0	0	0	0	0	1
Microvirga	0	0	0	0	0	0	2	0
Mobiluncus	0	1	1	0	0	1	0	0
Mogibacterium	4	4	5	3	1	3	7	20
Moorella	0	0	0	0	0	0	0	1
Moraxella	3	1	4	0	0	1	0	5
Morganella	0	0	0	0	0	0	1	0
Mucilaginibacter	0	1	1	0	1	0	1	1
Mucinivorans	1	0	1	0	0	0	0	0
Muribaculum	0	0	0	0	0	0	1	1
Muricauda	0	1	0	1	0	1	0	0
Mycetocola	0	1	0	1	1	0	0	1
Mycobacterium	0	2	1	1	2	0	0	0
Mycobacteroides	0	1	1	0	0	1	0	0
Mycolicibacterium	0	0	0	0	0	0	1	0
Mycoplasma	1	13	10	4	6	7	3	0
Myroides	1	2	1	2	1	1	1	1
Ndongobacter	1	0	0	1	0	0	0	0
Neisseria	447	751	400	798	400	351	830	1211
Nibricoccus	0	1	0	1	1	0	0	0
Nitratiruptor	0	1	1	0	0	1	0	1
Nitrincola	0	0	0	0	0	0	1	1
Nitrospirillum	0	0	0	0	0	0	1	0
Nocardia	1	1	1	1	1	0	1	1
Nocardioides	1	0	1	0	0	0	0	2
Nonlabens	2	0	1	1	0	0	0	0
Nostoc	1	0	0	1	0	0	0	0
Novosphingobium	0	1	0	1	1	0	0	0
Oceanimonas	0	0	0	0	0	0	1	0
Oceanisphaera	0	0	0	0	0	0	0	1
Oceanobacillus	0	0	0	0	0	0	0	1
Ochrobactrum	0	1	1	0	0	1	0	0
Odoribacter	1	3	2	2	0	3	1	2
Oenococcus	0	0	0	0	0	0	0	1
Oligotropha	0	1	0	1	1	0	0	0
Olleya	1	0	1	0	0	0	0	0
Olsenella	0	2	0	2	1	1	2	4
Orbus	0	1	1	0	1	0	0	0
Oscillatoria	0	0	0	0	0	0	0	1
Otariodibacter	1	0	0	1	0	0	0	0
Ottowia	0	4	3	1	0	4	1	3
Owenweeksia	0	2	1	1	2	0	0	0
Paenibacillus	4	4	5	3	3	1	6	4
Paeniclostridium	1	1	1	1	1	0	0	0
Paludibacter	0	0	0	0	0	0	0	2
Paludibaculum	0	1	0	1	1	0	0	0
Pannonibacter	0	2	1	1	0	2	0	0
Pantoea	0	1	1	0	0	1	1	1
Parabacteroides	0	0	0	0	0	0	1	4
Paraburkholderia	0	2	2	0	0	2	0	0
Paracoccus	0	1	1	0	1	0	0	0
Paraoceanicella	1	0	0	1	0	0	0	0
Paraphotobacterium	0	0	0	0	0	0	1	0
Paraprevotella	0	1	1	0	1	0	2	0
Parolsenella	1	0	1	0	0	0	0	0
Parvimonas	2	17	14	5	12	5	3	12
Pasteurella	3	2	2	3	0	2	4	2
Pectobacterium	0	3	1	2	3	0	1	0
Pediococcus	0	1	1	0	0	1	1	1
Pedobacter	1	1	0	2	1	0	0	3
Pelagibaca	0	1	0	1	1	0	0	0
Pelodictyon	0	0	0	0	0	0	1	0
Pelolinea	1	0	1	0	0	0	0	0
Pelosinus	0	3	2	1	2	1	0	0
Peptacetobacter	0	1	1	0	1	0	0	0
Peptoclostridium	0	1	1	0	0	1	0	1
Peptoniphilus	0	1	0	1	1	0	0	0
Peribacillus	0	1	1	0	1	0	0	0
Petrimonas	1	0	0	1	0	0	1	0
Phocaeicola	0	16	16	0	0	16	16	48
Phormidium	0	1	1	0	0	1	0	0
Phycisphaera	1	0	0	1	0	0	0	0
Planococcus	0	0	0	0	0	0	1	2
Plesiomonas	0	0	0	0	0	0	0	1
Pontibacter	0	1	1	0	1	0	1	1
Porphyrobacter	0	0	0	0	0	0	1	0
Porphyromonas	19	174	168	25	43	131	47	220
Prevotella	919	999	843	1075	689	310	999	1520
Priestia	0	1	0	1	1	0	0	2
Propionibacterium	0	0	0	0	0	0	1	1
Proteiniphilum	0	0	0	0	0	0	1	1
Proteus	0	2	0	2	2	0	0	1
Providencia	0	1	1	0	1	0	0	1
Pseudoalteromonas	1	0	0	1	0	0	1	0
Pseudoarcobacter	0	1	0	1	1	0	0	0
Pseudobacter	0	1	1	0	1	0	0	0
Pseudobutyrivibrio	0	0	0	0	0	0	1	2
Pseudohongiella	0	0	0	0	0	0	0	1
Pseudoleptotrichia	0	2	0	2	0	2	2	1
Pseudomonas	3	5	5	3	1	4	8	3
Pseudopropionibacterium	1	2	2	1	0	2	1	3
Psychrobacillus	0	1	1	0	1	0	0	0
Psychrobacter	0	0	0	0	0	0	0	2
Qipengyuania	0	0	0	0	0	0	0	2
Ralstonia	0	2	1	1	1	1	1	1
Rathayibacter	0	0	0	0	0	0	0	1
Rhizobium	0	1	1	0	0	1	0	1
Rhizobium/Agrobacterium	0	1	1	0	0	1	0	0
Rhodococcus	0	2	1	1	1	1	1	3
Rhodoferax	0	0	0	0	0	0	0	1
Rhodopseudomonas	0	1	1	0	0	1	0	0
Rhodothermus	0	0	0	0	0	0	0	1
Rickettsia	0	0	0	0	0	0	0	2
Riemerella	0	3	0	3	1	2	0	0
Rivularia	0	1	0	1	0	1	0	0
Rodentibacter	0	0	0	0	0	0	2	0
Roseburia	1	0	0	1	0	0	0	1
Roseiflexus	0	1	1	0	0	1	0	0
Roseobacter	1	0	0	1	0	0	0	0
Roseomonas	0	0	0	0	0	0	0	1
Rothia	103	678	189	592	458	220	615	786
Rubrivivax	0	0	0	0	0	0	1	0
Ruegeria	0	0	0	0	0	0	1	0
Rufibacter	0	0	0	0	0	0	0	1
Ruminiclostridium	1	0	0	1	0	0	0	0
Ruminococcus	1	1	0	2	0	1	1	3
Rummeliibacillus	0	1	1	0	1	0	0	0
Saccharomyces	0	0	0	0	0	0	1	0
Saccharopolyspora	0	0	0	0	0	0	0	1
Saccharothrix	0	2	0	2	2	0	0	0
Sagittula	0	1	1	0	1	0	0	0
Salegentibacter	0	1	1	0	1	0	0	0
Salinicoccus	0	0	0	0	0	0	1	0
Salmonella	9	20	21	8	14	6	57	120
Saprospira	0	0	0	0	0	0	1	1
Sarcina	0	0	0	0	0	0	1	0
Scardovia	0	2	0	2	2	0	0	0
Schaalia	18	87	62	43	36	51	92	138
secondary endosymbiont of Trabutina mannipara	0	1	1	0	1	0	0	0
Sediminicola	0	0	0	0	0	0	0	1
Selenomonas	33	14	20	27	9	5	40	48
Serratia	1	2	2	1	1	1	0	0
Shewanella	1	1	1	1	1	0	1	2
Shigella	192	0	64	128	0	0	1984	3968
Simkania	0	0	0	0	0	0	0	1
Simonsiella	5	3	2	6	2	1	7	9
Sneathia	0	1	1	0	1	0	0	2
Solibacillus	1	0	0	1	0	0	0	1
Solitalea	0	0	0	0	0	0	0	1
Sphaerotilus	0	1	1	0	0	1	0	0
Sphingobacterium	0	1	1	0	0	1	0	1
Sphingobium	0	1	1	0	0	1	1	0
Sphingomonas	0	2	1	1	1	1	2	1
Sphingopyxis	0	0	0	0	0	0	0	1
Sphingosinicella	1	0	0	1	0	0	0	0
Spiribacter	1	0	1	0	0	0	0	0
Spirochaeta	0	0	0	0	0	0	1	0
Spiroplasma	2	0	0	2	0	0	0	0
Spirosoma	1	1	1	1	0	1	2	3
Staphylococcus	2	11	8	5	4	7	2	2
Stenotrophomonas	1	0	0	1	0	0	1	0
Streptacidiphilus	0	0	0	0	0	0	0	1
Streptobacillus	0	1	0	1	1	0	0	0
Streptococcus	163	807	410	560	511	296	713	802
Streptomyces	0	7	4	3	3	4	2	5
Streptosporangium	1	0	1	0	0	0	0	0
Succinivibrio	0	1	1	0	0	1	0	1
Sulfitobacter	0	0	0	0	0	0	0	1
Sulfuritortus	0	0	0	0	0	0	0	1
Sulfurospirillum	0	1	0	1	1	0	0	1
Sulfurovum	0	0	0	0	0	0	1	1
Synechococcus	0	0	0	0	0	0	0	2
Syntrophothermus	0	0	0	0	0	0	1	0
Tamlana	0	1	0	1	1	0	0	0
Tannerella	31	55	36	50	27	28	48	107
Taylorella	0	0	0	0	0	0	1	0
Tenacibaculum	1	1	1	1	0	1	0	0
Tepidiforma	1	0	0	1	0	0	0	0
Tetragenococcus	0	1	1	0	0	1	0	0
Thalassotalea	2	0	1	1	0	0	0	0
Thauera	0	0	0	0	0	0	1	0
Thermoanaerobacter	0	2	2	0	0	2	0	0
Thermoanaerobacterium	0	0	0	0	0	0	0	1
Thermosipho	0	0	0	0	0	0	0	1
Thermosynechococcus	0	0	0	0	0	0	1	0
Thermotoga	0	0	0	0	0	0	0	1
Thermovirga	0	0	0	0	0	0	0	1
Thiomicrorhabdus	0	0	0	0	0	0	0	1
Thiosulfativibrio	0	0	0	0	0	0	0	1
Treponema	6	89	76	19	27	62	26	46
Trueperella	0	2	2	0	1	1	2	0
Tumebacillus	0	0	0	0	0	0	0	2
Ureaplasma	0	1	0	1	1	0	0	0
Vagococcus	0	1	1	0	0	1	0	3
Variovorax	1	2	2	1	1	1	0	2
Veillonella	153	725	266	612	518	207	634	626
Verrucosispora	0	0	0	0	0	0	1	0
Vibrio	1	3	3	1	1	2	3	5
Virgibacillus	1	0	0	1	0	0	2	2
Vitreoscilla	1	0	1	0	0	0	0	0
Weissella	0	0	0	0	0	0	1	1
Woeseia	0	1	0	1	1	0	0	0
Xanthomonas	0	1	1	0	0	1	0	2
Xenorhabdus	0	1	1	0	0	1	0	1
Xylanimonas	0	0	0	0	0	0	0	1
Yersinia	0	0	0	0	0	0	0	1
Yokenella	0	0	0	0	0	0	0	1
Zunongwangia	0	1	0	1	1	0	0	0
Total	8394	33955	21763	20586	17277	16678	18334	28490
