# Supplementary material for: Human Salivary Microbiota Diversity According to Ethnicity, Sex, TRPV1 Variants and Sensitivity to Capsaicin
Source: Int J Mol Sci. 2024 Oct 29;25(21):11585. doi: 10.3390/ijms252111585 (PMC11546822; doi:10.3390/ijms252111585)
Supplement: Supplementary file 1 [file ijms-25-11585-s001.zip › Table S4.csv]

pDNA	Richness (S)	Shannon-index (H)
ITA	9	1.41
AFR	9	1.61
M (Male)	11	1.61
F (Female)	9	1.55
AFR-M	10	1.64
AFR-F	8	1.54
ITA-M	8	1.34
ITA-F	9	1.44
AploA	9	1.56
AploB	9	1.65
AploA-M	9	1.54
AploB-M	9	1.69
AploA-F	8	1.56
AploB-F	7	1.46
HS	9	1.39
LS	12	1.28
AFR-HS	8	1.35
AFR-LS	9	1.20
ITA-HS	9	1.40
ITA-LS	12	1.31
HS-M	8	1.27
LS-M	9	1.11
HS-F	9	1.49
LS-F	10	1.54
