# Supplementary material for: Human Salivary Microbiota Diversity According to Ethnicity, Sex, TRPV1 Variants and Sensitivity to Capsaicin
Source: Int J Mol Sci. 2024 Oct 29;25(21):11585. doi: 10.3390/ijms252111585 (PMC11546822; doi:10.3390/ijms252111585)
Supplement: Supplementary file 1 [file ijms-25-11585-s001.zip › Table S5.csv]

pDNA	Richness (S)	Shannon-index (H)
ITA	47	2.41
AFR	75	2.89
M (Male)	77	2.97
F (Female)	64	2.59
AFR-M	56	3.07
AFR-F	48	2.52
ITA-M	34	2.18
ITA-F	37	2.47
AploA	55	2.66
AploB	67	3.02
AploA-M	43	2.82
AploB-M	62	3.12
AploA-F	38	2.51
AploB-F	32	2.54
HS	65	2.69
LS	83	2.62
AFR-HS	37	2.46
AFR-LS	48	2.50
ITA-HS	63	2.75
ITA-LS	76	2.61
HS-M	55	2.51
LS-M	68	2.42
HS-F	48	2.61
LS-F	46	2.59
