# Supplementary material for: Human Salivary Microbiota Diversity According to Ethnicity, Sex, TRPV1 Variants and Sensitivity to Capsaicin
Source: Int J Mol Sci. 2024 Oct 29;25(21):11585. doi: 10.3390/ijms252111585 (PMC11546822; doi:10.3390/ijms252111585)
Supplement: Supplementary file 1 [file ijms-25-11585-s001.zip › Table S6.csv]

pDNA	Richness (S)	Shannon-index (H)
ITA	105	3.43
AFR	139	3.87
M (Male)	144	4.01
F (Female)	137	3.66
AFR-M	133	4.04
AFR-F	102	3.58
ITA-M	61	3.13
ITA-F	90	3.41
AploA	119	3.70
AploB	126	3.97
AploA-M	87	3.79
AploB-M	111	3.97
AploA-F	75	3.41
AploB-F	75	3.55
HS	145	3.75
LS	171	3.65
AFR-HS	97	3.46
AFR-LS	112	3.38
ITA-HS	137	3.76
ITA-LS	158	3.68
HS-M	120	3.47
LS-M	149	3.34
HS-F	116	3.85
LS-F	111	3.67
