# Supplementary material for: Human Salivary Microbiota Diversity According to Ethnicity, Sex, TRPV1 Variants and Sensitivity to Capsaicin
Source: Int J Mol Sci. 2024 Oct 29;25(21):11585. doi: 10.3390/ijms252111585 (PMC11546822; doi:10.3390/ijms252111585)
Supplement: Supplementary file 1 [file ijms-25-11585-s001.zip › Table S7.csv]

pDNA	t	df	p
ITA-AFR	9.73	5748.99	0.0000
M-F	3.11	8822.04	0.0019
AFRM-ITAM	8.91	2092.85	0.0000
AFRF-ITAF	5.41	3388.99	0.0000
AploA-AploB	3.96	6042.92	0.0001
AploAM-AploBM	4.68	2577.65	0.0000
AploAF-AploBF	2.06	1814.27	0.0391
HS-LS	8.20	15036.75	0.0000
AFRHS-AFRLS	5.95	4563.63	0.0000
ITAHS-ITALS	5.75	10377.08	0.0000
HSM-LSM	7.48	9061.08	0.0000
HSF-LSF	2.41	5793.19	0.0160
