# Supplementary material for: Human Salivary Microbiota Diversity According to Ethnicity, Sex, TRPV1 Variants and Sensitivity to Capsaicin
Source: Int J Mol Sci. 2024 Oct 29;25(21):11585. doi: 10.3390/ijms252111585 (PMC11546822; doi:10.3390/ijms252111585)
Supplement: Supplementary file 1 [file ijms-25-11585-s001.zip › Table S8.csv]

pDNA	t	df	p
ITA-AFR	13.46	5354.21	0.0000
M-F	13.71	8362.72	0.0000
AFRM-ITAM	13.91	1710.52	0.0000
AFRF-ITAF	1.82	3431.54	0.0684
AploA-AploB	11.73	5737.71	0.0000
AploAM-AploBM	6.59	2419.60	0.0000
AploAF-AploBF	0.56	1736.49	0.5733
HS-LS	3.11	14319.00	0.0019
AFRHS-AFRLS	1.16	4560.56	0.2448
ITAHS-ITALS	5.16	9806.48	0.0000
HSM-LSM	2.67	8641.44	0.0075
HSF-LSF	0.77	5685.42	0.4408
