# Supplementary material for: Human Salivary Microbiota Diversity According to Ethnicity, Sex, TRPV1 Variants and Sensitivity to Capsaicin
Source: Int J Mol Sci. 2024 Oct 29;25(21):11585. doi: 10.3390/ijms252111585 (PMC11546822; doi:10.3390/ijms252111585)
Supplement: Supplementary file 1 [file ijms-25-11585-s001.zip › Table S9.csv]

pDNA	t	df	p
ITA-AFR	11.32	5011.43	0.0000
M-F	11.60	7721.58	0.0000
AFRM-ITAM	14.28	1743.83	0.0000
AFRF-ITAF	3.56	3273.62	0.0004
AploA-AploB	7.85	5283.50	0.0000
AploAM-AploBM	3.85	2222.15	0.0001
AploAF-AploBF	2.29	1629.99	0.0219
HS-LS	4.74	17576.09	0.0000
AFRHS-AFRLS	1.97	4720.49	0.0490
ITAHS-ITALS	3.31	13098.85	0.0009
HSM-LSM	4.05	10801.23	0.0001
HSF-LSF	6.38	7055.65	0.0000
